# Supplementary material for: Genome-Wide Characterization of Kiwifruit Invertase Gene Family Reveals Roles of AcCWINV4 in Sugar Accumulation and Cold Tolerance
Source: Int J Mol Sci. 2025 Oct 16;26(20):10089. doi: 10.3390/ijms262010089 (PMC12562396; doi:10.3390/ijms262010089)
Supplement: Supplementary file 1 [file ijms-26-10089-s001.zip]

Archive with 1 entries (1 files):
- ijms-3866626-supplementary.pdf
